# Supplementary material for: Health Status and Disinfection Prior to Grafting Affect the Phenolic Profile of Grapevine Hetero-Grafts and Grafting Yield
Source: Plants (Basel). 2025 Feb 3;14(3):444. doi: 10.3390/plants14030444 (PMC11820403; doi:10.3390/plants14030444)
Supplement: Supplementary file 1 [file plants-14-00444-s001.zip]

Archive with 1 entries (1 files):
- plants-3444080-supplementary.pdf
